# Supplementary material for: Effects of Reducing Sugars on the Structural and Flavor Properties of the Maillard Reaction Products of Lycium barbarum Seed Meal
Source: Foods. 2023 Dec 1;12(23):4346. doi: 10.3390/foods12234346 (PMC10706057; doi:10.3390/foods12234346)
Supplement: Supplementary file 1 [file foods-12-04346-s001.zip]

Archive with 1 entries (1 files):
- foods-2643023-SI.pdf
